# Supplementary material for: Novel potential of low calorie plant burger: Functional turkey meat formulation optimized by replacing quinoa, chia, soy, amaranth and peas as vegetable protein and their influence on texture and sensory traits
Source: PLoS One. 2025 Jul 23;20(7):e0325622. doi: 10.1371/journal.pone.0325622 (PMC12286408; doi:10.1371/journal.pone.0325622)
Supplement: S1 File — (ZIP) [file pone.0325622.s001.zip]

Archive with 13 entries (12 files):
- CCD.rtf
- Taguchi/
- Taguchi/Ash.rtf
- Taguchi/Cooking loss.rtf
- Taguchi/Emulsion activity.rtf
- Taguchi/Emulsion stability.rtf
- Taguchi/Fat.rtf
- Taguchi/Fiber.rtf
- Taguchi/Moisture.rtf
- Taguchi/OHC.rtf
- Taguchi/pH.rtf
- Taguchi/protein q.rtf
- Taguchi/WHC.rtf
